# Supplementary material for: Association between severe hepatic steatosis examined by Fibroscan and the risk of high-risk colorectal neoplasia
Source: PLoS One. 2022 Dec 22;17(12):e0279242. doi: 10.1371/journal.pone.0279242 (PMC9778623; doi:10.1371/journal.pone.0279242)
Supplement: S1 Data — (XLSX) [file pone.0279242.s001.xlsx]

## Sheet: Sheet1
Subject no.	Gender (M:1 F:0)	Age	height (cm)	weight (kg)	BMI	alcohol consumption (not 0 (including stop >=1 year), current 1 )	exact alcohol consumption (g/day)	담배 (pack x year) 0: never/<100 pack year or past (stop >= 1month) 1: current	HTN (0: absence 1: presence)	DM (0:abscence 1: presence) presence criteria 1) medication, 2) diagnosis	CAP (dB/m)	Stage	Stage 0:N 1:S1 2: S2 3: S3	E(kPa)	Fibrosis stage	polyp number	presence of >=3 polyps	Adenoma number	histology	presence of villous component	presence of high grade dysplasia component	largest size of polyps (cm)	presence of largest size of polyps >= 1cm (1: presence 0: absence)	presence of adenoma (=total colorectal neoplasm)	presence of >=3 adenomas	presence of High risk adenoma (>=3 polyps or Advanced adenoma)	presence of advanced neoplasia [one of villous component, high grade dysplasia, >=1 cm size) plus cancer]	presence of cancer	presence of advanced adenoma [one of villous component, high grade dysplasia, >=1 cm size)]	presence of serrated adenoma	Non-advanced adenoma (TCN-HRA)	family history of colorectal cancer	TC	Tbil	ALP	AST	ALT	GGT	TG	HDL	LDL
1	1	69	161	58	22.38	1	1.63333	0	1	1	213	N	0	5.1	0	0	0	0		0	0	0	0	0	0	0	0	0	0	0	0	0	107	0.8	81	49	39	30	76	45	47
2	1	68	170	83	28.72	0		0	1	1	291	S3	3	4.4	0	0	0	0		0	0	0	0	0	0	0	0	0	0	0	0	0	123	1.7	76	26	27	11	100	28	75
3	0	54	165	66.2	24.32	0		0	1	0	192	N	0	3.4	0	1	0	1	TALG	0	0	0.3	0	1	0	0	0	0	0	0	1	0	156	1.2	66	22	16	10	60	22	83
4	1	68	172.3	70.2	23.65	1	1.63333	1	0	0	270	S2	2	4	0	1	0	1	SA	0	0	1.5	0	1	0	1	0	0	0	1	0	0	0	0.7	98	17	14	26	349	31	53
5	0	75	146	44.1	20.69	0		0	1	0	238	S1	1	3.4	0	1	0	1	TALG	0	0	1.5	1	1	0	1	1	0	1	0	0	0	162	1	66	28	17	14	73	57	90
6	0	72	156	59	24.24	0		0	1	1	228	N	0	3.8	0	0	0	0		0	0	0	0	0	0	0	0	0	0	0	0	0	157	0.5	58	25	18	13	163	52	72
7	1	52	173	93	31.07	1	2.45	1	1	0	337	S3	3	4.3	0	1	0	0		0	0	0	0	0	0	0	0	0	0	0	0	0	172	0.4	69	29	20	18	173	23	114
8	1	71	175	72.5	23.67	0		0	1	0	210	N	0	6.3	0	0	0	0		0	0	0	0	0	0	0	0	0	0	0	0	0	145	0.8	100	20	18	22	50	51	84
9	1	74	163	70.7	26.61	0		0	0	0	320	S3	3	4.1	0	0	0	0		0	0	0	0	0	0	0	0	0	0	0	0	0	199	0.9	66	30	22	14	86	45	137
10	1	67	163	53	19.95	0		0	1	0	218	N	0	4.2	0	1	0	1	TALG	0	0	0.4	0	1	0	0	0	0	0	0	1	0	177	1.3	64	24	18	23	30	104	67
11	0	44	164	59	21.94	1	0.816667	0	0	0	178	N	0	3.1	0	0	0	0		0	0	0	0	0	0	0	0	0	0	0	0	0	170	0.9	60	25	26	27	45	66	95
12	0	58	154.8	83.3	34.76	0		0	0	0	339	S3	3	4	0	1	0	1	TALG	0	0	2	1	1	0	1	1	0	1	0	0	0	224	0.5	106	28	39	22	107	55	149
13	0	62	153	55.8	23.84	0		0	0	0	232	N	0	5	0	2	0	1	TALG	0	0	1.3	1	1	0	1	1	0	1	0	0	0	227	0.4	69	27	15	26	52	59	154
14	0	74	154	50	21.08	0		0	1	0	224	N	0	6.3	0	2	0	1	TALG	0	0	0.3	0	1	0	0	0	0	0	0	1	0	175	0.8	96	36	8	58	43	52	114
15	0	65	157	59	23.94	0		0	0	0	223	N	0	6.4	0	1	0	1	TALG	0	0	0.8	0	1	0	0	0	0	0	0	1	0	187	1.3	7	37	37	39	94	58	110
16	1	67	152.6	58.2	24.99	0		1	0	0	222	N	0	3.7	0	1	0	1	TALG	0	0	0.5	0	1	0	0	0	0	0	0	1	0	124	0.6	63	25	14	18	137	35	62
17	0	63	164	70	26.03	0		0	0	0	177	N	0	4.5	0	0	0	0		0	0	0	0	0	0	0	0	0	0	0	0	0	162	1	87	28	21	12	150	40	92
18	0	43	158	65.4	26.2	0		0	0	0	249	S1	1	4.4	0	2	0	1	TALG	0	0	1.8	1	1	0	1	1	0	1	0	0	0	184	0.8	48	18	13	20	288	36	118
19	1	48	176	72	23.24	0		1	0	0	275	S2	2	4.2	0	2	0	2	TALG	0	0	0.6	0	1	0	0	0	0	0	0	1	0	207	1	120	24	32	14	78	37	154
20	0	69	155.9	62.6	25.76	0		0	0	0	226	N	0	3.4	0	1	0	1	TALG	0	0	3	1	1	0	1	1	0	1	0	0	0	171	0.6	50	24	14	6	46	52	102
21	1	44			26.3	1	3.26667	1	1	0	254	S1	1	4.6	0	3	1	2	SSA	0	0	1.8	0	1	0	1	0	0	0	1	0	0	200	1.2	33	20	36	33	106	43	136
22	1	64	173	79	26.4	1	4.9	0	1	0	233	N	0	3.7	0	1	0	1	TALG	0	0	0.6	0	1	0	0	0	0	0	0	1	0	170	1.2	85	50	64	92	63	59	98
23	0	64	155	62	25.81	0		0	1	0	204	N	0	2.9	0	1	0	0		0	0	0	0	0	0	0	0	0	0	0	0	0	164	0.8	81	25	19	19	67	67	84
24	0	71	163	82	30.86	0		0	0	0	259	S1	1	4.7	0	1	0	0		0	0	0	0	0	0	0	0	0	0	0	0	0	208	1	87	45	32	26	116	54	131
25	1	50	170	82	28.37	0		0	0	0	252	S1	1	4.5	0	0	0	0		0	0	0	0	0	0	0	0	0	0	0	0	0	120	1	63	22	28	31	112	35	56
26	1	75	163	73	27.48	0		1	1	1	351	S3	3	4.9	0	1	0	1	TALG	0	0	0.4	0	1	0	0	0	0	0	0	1	0	118	1.6	78	21	24	20	130	44	48
27	0	57	151.7	47.3	20.55	0		0	0	0	200	N	0	6.9	0	2	0	1	SA	0	0	0.7	0	1	0	0	0	0	0	1	0	0	257	0.9	80	26	14	11	91	93	146
28	1	71	166.9	75	26.92	0		0	0	1	225	N	0	4.7	0	2	0	2	TALG	0	0	1.5	1	1	0	1	1	0	1	0	0	0	143	0.8	65	23	12	21	70	42	78
29	0	56	147.5	65	29.88	1	0.816667	0	0	0	257	S1	1	4.3	0	1	0	1	TALG	0	0	1	1	1	0	1	1	0	1	0	0	0	0	0.9	47	14	11	11	122	48	131
30	0	62	152.9	68.6	29.34	1	3.26667	0	1	1	280	S2	2	6.1	0	7	1	4	TALG	0	0	0.6	0	1	1	1	0	0	0	0	0	0	170	0.6	57	22	16	57	170	62	84
31	0	70	159	48.5	19.18	0		0	1	0	196	N	0	4.5	0	1	0	1	Colon cancer	1	1	1	1	1	0	1	1	1	0	0	0	0	261	0.7	116	23	16	12	119	47	190
32	0	70	148	48	21.91	0		0	1	0	268	S2	2	5.2	0	2	0	0		0	0	0	0	0	0	0	0	0	0	0	0	1	144	0.6	99	24	21	16	87	36	91
33	1	64	173	77	25.73	0		0	0	0	143	N	0	2.5	0	0	0	0		0	0	0	0	0	0	0	0	0	0	0	0	0	195	1.1	68	24	21	16	70	41	140
34	1	60	160.3	57	22.18	0		0	1	0	275	S2	2	4.4	0	0	0	0	lipoma	0	0	0	0	0	0	0	0	0	0	0	0	0	188	0.6	66	24	19	11	51	58	117
35	0	60	160	58	22.66	1	1.63333	0	0	0	277	S2	2	2.7	0	0	0	0		0	0	0	0	0	0	0	0	0	0	0	0	0	213	1.2	78	24	20	11	109	42	149
36	0	60	153	60	25.63	0		0	1	0	234	N	0	4.6	0	0	0	0		0	0	0	0	0	0	0	0	0	0	0	0	0	172	1.7	45	30	23	8	80	73	83
37	0	63	156	53	21.78	0		0	1	1	307	S3	3	11.4	3	1	0	1	TALG	0	0	0.8	0	1	0	0	0	0	0	0	1	0	159	0.5	81	32	45	29	166	40	86
38	1	62	170.7	75.6	25.95	0		0	0	0	284	S2	2	3.9	0	5	1	4	TALG	0	0	3.5	1	1	1	1	1	0	1	0	0	0	170	1	84	35	45	30	84	51	102
39	0	57	152	45	19.48	0		0	0	0	215	N	0	3.4	0	0	0	0		0	0		0	0	0	0	0	0	0	0	0	0	206	0.9	66	25	10	13	105	84	101
40	1	58	177.6	80.4	25.49	1	3.26667	0	0	0	254	S1	1	3.1	0	5	1	4	TALG	0	0	2	1	1	1	1	1	0	1	0	0	0	222	1.2	61	26	22	42	67	68	120
41	0	49	159	59.9	23.69	1	1.63333	0	0	0	227	N	0	4.1	0	0	0	0		0	0		0	0	0	0	0	0	0	0	0	0	181	1.5	54	19	14	9	43	74	98
42	1	64	178.5	77.5	24.32	0		0	0	0	227	N	0	5.2	0	5	1	5	Colon cancer	1	1	1	1	1	1	1	1	1	0	0	0	0	197	0.7	67	27	26	20	95	41	137
43	0	73	156.5	65.5	26.74	0		0	0	0	304	S3	3	4.5	0	5	1	2	TALG	0	0	1	1	1	0	1	1	0	1	0	0	0	181	0.7	87	24	32	22	182	56	89
44	1	64	168.8	71.3	25.02	0		0	1	0	294	S3	3	3.5	0	12	1	11	TALG	0	0	0.6	0	1	1	1	0	0	0	0	0	1	99	0.8	46	20	26	14	106	41	64
45	1	60	170.7	74.6	25.6	1	1.6	0	1	0	263	S2	2	3.6	0	3	1	3	TVALG	1	0	2	1	1	1	1	1	0	1	0	0	0	180	1.1	66	19	22	24	39	57	121
46	1	71	167	73	26.18	0		1	0	0	295	S3	3	6.1	0	5	1	4	TALG	0	0	1	1	1	1	1	1	0	1	0	0	0	224	0.5	72	45	32	42	588	35	계산불능
47	1	59	170	58	20.07	1	1.63333	0	0	0	155	N	0	3.5	0	1	0	1	TVALG	1	0	1.5	1	1	0	1	1	0	1	0	0	0	211	0.7	58	18	13	13	139	74	109
48	1	60	150	60	26.67	0		0	0	0	222	N	0	4	0	0	0	0		0	0	0	0	0	0	0	0	0	0	0	0	0	197	0.8	88	28	37	17	154	38	128
49	1	69	168.7	80.6	28.32	1	1.63333	1	1	0	305	S3	3	6.8	0	9	1	7	TALG	0	0	1.5	1	1	1	1	1	0	1	0	0	0	173	0.5	71	25	17	43	173	51	87
50	1	66	163.1	65.6	24.66	1	0.7	0	1	0	261	S2	2	3.6	0	0	0	0		0	0	0	0	0	0	0	0	0	0	0	0	1	NA	NA	NA	NA	NA	NA	NA	NA	NA
51	0	63	162	73	27.82	1	0.816667	0	1	0	230	N	0	2.5	0	4	1	2	TALG	0	0	0.4	0	1	0	0	0	0	0	0	1	1	169	0.6	70	26	23	41	276	47	67
52	1	60	173	77.8	25.99	0		0	0	0	319	S3	3	3.9	0	1	0	0		0	0	0	0	0	0	0	0	0	0	0	0	0	266	1	118	61	88	118	303	40	165
53	0	58	164	57	21.19	0		0	0	0	240	S1	1	2.9	0	0	0	0		0	0	0	0	0	0	0	0	0	0	0	0	0	237	0.8	74	22	16	17	48	56	171
54	1	71	163.7	65.7	24.52	0		0	0	0	240	S1	1	2.3	0	2	0	2	TALG	0	0	1	1	1	0	1	1	0	1	0	0	0	179	1.3	80	31	27	25	171	42	103
55	0	51	156	46	18.9	1	3.26667	1	0	0	219	N	0	2.4	0	0	0	0		0	0	0	0	0	0	0	0	0	0	0	0	0	203	0.6	53	26	18	20	64	75	115
56	0	41	167.6	53.5	19.05	0		0	0	0	156	N	0	8	2	0	0	0		0	0	0	0	0	0	0	0	0	0	0	0	0	198	0.6	62	18	25	11	43	99	90
57	1	56	166	59	21.41	1	3.26667	0	0	0	322	S3	3	4.7	0	2	0	2	TALG	0	0	0.8	0	1	0	0	0	0	0	0	1	0	222	1.2	78	88	96	130	205	52	129
58	1	64	155	54	22.48	0		0	0	0	240	S1	1	3.3	0	0	0	0		0	0	0	0	0	0	0	0	0	0	0	0	0	167	0.5	98	21	15	10	76	54	98
59	0	58	159	56	22.15	0		0	0	0	205	N	0	3.9	0	0	0	0		0	0	0	0	0	0	0	0	0	0	0	0	0	194	0.7	49	30	24	45	65	62	119
60	1	54	168	76	26.93	0		1	0	0	336	S3	3	3.6	0	11	1	1	TALG	0	0	0.3	0	1	0	0	0	0	0	0	1	0	210	0.8	105	25	41	30	95	50	141
61	0	71	149	49	22.07	0		0	1	0	145	N	0	4	0	9	1	7		0	0	0	0	1	1	1	0	0	0	0	0	0	160	0.4	67	24	22	11	95	63	78
62	1	54	168	73	25.86	1	4.9	0	0	0	281	S2	2	3.7	0	3	1	2	TALG	0	0	0.8	0	1	0	0	0	0	0	0	1	0	184	0.6	111	24	27	121	170	44	135
63	0	66	150	52	23.11	0		0	0	0	253	S1	1	3.8	0	0	0	0		0	0	0	0	0	0	0	0	0	0	0	0	0	150	1	80	21	15	9	140	45	77
64	0	60	162	53	20.2	0		0	0	0	225	N	0	4	0	0	0	0		0	0	0	0	0	0	0	0	0	0	0	0	0	171	0.7	73	21	12	11	88	63	90
65	1	71	164	67	24.91	1	1.63333	0	0	1	206	N	0	6.6	0	5	1	0		0	0	0	0	0	0	0	0	0	0	0	0	0	165	0.5	79	28	23	35	145	84	52
66	1	57	161.2	57.5	22.13	1	0.816667	0	0	0	187	N	0	4.3	0	0	0	0		0	0	0	0	0	0	0	0	0	0	0	0	0	197	0.8	29	27	9	27	105	85	81
67	1	64	158.3	67.1	26.78	1	1.63333	0	1	0	249	S1	1	3.9	0	5	1	2	TALG	0	0	1	1	1	0	1	1	0	1	0	0	0	176	1.1	55	35	38	59	199	60	90
68	0	63	163	72.4	27.25	0		0	0	0	207	N	0	3.2	0	1	0	1	TALG	0	0	0.3	0	1	0	0	0	0	0	0	1	0	237	0.8	66	22	15	12	171	70	133
69	1	63	170	73.7	25.5	1	0.816667	0	0	0	249	S1	1	2.9	0	0	0	0		0	0	0	0	0	0	0	0	0	0	0	0	0	NA	NA	NA	NA	NA	NA	NA	NA	NA
70	0	71	151	56	24.56	0		0	0	0	281	S2	2	2.4	0	1	0	0		0	0	0	0	0	0	0	0	0	0	0	0	0	173	0.7	59	24	14	9	68	55	104
71	0	65	160	66	25.78	0		0	1	0	314	S3	3	4.2	0	0	0	0		0	0	0	0	0	0	0	0	0	0	0	0	0	119	0.3	89	33	37	16	84	56	46
72	0	59	153	61	26.06	0		0	0	0	263	S2	2	4.2	0	0	0	0		0	0	0	0	0	0	0	0	0	0	0	0	1	176	0.5	72	26	16	14	192	48	90
73	1	56	173	65	21.72	0		0	0	0	226	N	0	3.7	0	5	1	2	TALG	0	0	0.8	0	1	0	0	0	0	0	0	1	0	163	1.4	61	14	13	7	86	45	101
74	1	51	181.7	96.45	29.21	1	1.63333	1	0	0	315	S3	3	5.2	0	5	1	2	TALG	0	0	1	1	1	0	1	1	0	1	0	0	1	213	0.9	55	24	21	52	175	31	154
75	1	43	173	73	24.39	1	8.16667	1	0	0	243	S1	1	3.9	0	2	0	1	TALG	0	0	0.8	0	1	0	0	0	0	0	0	1	0	263	1	93	41	51	47	389	41	144
76	1	60	167	68	24.38	1	0.816667	0	0	0	158	N	0	2.8	0	0	0	0		0	0	0	0	0	0	0	0	0	0	0	0	0	179	0.6	52	20	19	19	172	44	101
77	0	66	150	50	22.22	0		0	0	0	230	N	0	3.1	0	0	0	0		0	0	0	0	0	0	0	0	0	0	0	0	0	189	0.6	62	26	24	32	175	52	102
78	0	50	166.1	71.5	25.92	0		0	0	0	294	S3	3	3.8	0	0	0	0		0	0	0	0	0	0	0	0	0	0	0	0	0	199	0.6	81	23	30	34	74	40	144
79	1	45	168.8	91.5	32.11	1	4.9	1	1	1	299	S3	3	3.8	0	5	1	3	Colon cancer	1	1	1.5	1	1	1	1	1	1	0	0	0	0	153	1	91	17	14	24	168	32	89
80	0	59	153.3	63.4	26.98	0		0	0	0	320	S3	3	3.2	0	0	0	0		0	0	0	0	0	0	0	0	0	0	0	0	1	145	0.6	52	29	26	16	111	41	103
81	1	49	176	83	26.79	0		1	0	0	347	S3	3	4.1	0	0	0	0		0	0	0	0	0	0	0	0	0	0	0	0	0	240	0.5	73	27	55	36	266	44	143
82	0	66	155.7	50.1	20.67	0		0	1	0	226	N	0	3.5	0	1	0	0		0	0	0	0	0	0	0	0	0	0	0	0	0	169	0.9	50	20	11	14	59	61	84
83	0	43	168	65	23.03	0		0	0	0	214	N	0	3.8	0	3	1	1	TALG	0	0	0.5	0	1	0	0	0	0	0	0	1	0	188	0.5	54	20	13	13	59	65	111
84	1	41	190	103	28.53	1	1.63333	1	0	0	311	S3	3	4.2	0	5	1	2	TALG	0	0	1	1	1	0	1	1	0	1	0	0	0	194	0.4	80	17	35	39	260	41	101
85	0	53	156	65	26.71	0		0	0	0	239	S1	1	4.9	0	0	0	0		0	0	0	0	0	0	0	0	0	0	0	0	1	158	0.5	60	25	39	9	70	37	107
86	0	57	159	60	23.73	0		0	0	0	249	S1	1	2.6	0	2	0	2	TALG	0	0	0.6	0	1	0	0	0	0	0	0	1	0	238	0.9	62	18	17	9	122	40	174
87	0	51	173	72	24.06	0		0	1	0	226	N	0	3.5	0	2	0	1	TALG	0	0	0.8	0	1	0	0	0	0	0	0	1	0	164	0.5	50	23	41	51	97	47	98
88	1	59	175	65	21.22	0		0	0	0	221	N	0	3.3	0	0	0	0		0	0	0	0	0	0	0	0	0	0	0	0	0	176	0.9	76	15	11	24	110	45	109
89	0	50	166	70	25.4	0		0	0	0	341	S3	3	5.4	0	0	0	0		0	0	0	0	0	0	0	0	0	0	0	0	0	218	0.5	62	22	16	14	128	56	136
90	1	53	168	54	19.13	1	0.816667	0	0	0	198	N	0	3.8	0	3	1	1	TALG	0	0	0.7	0	1	0	0	0	0	0	0	1	0	166	0.6	68	21	17	24	168	50	82
91	1	58	168	54	19.13	1	0.816667	0	0	0	212	N	0	4.7	0	0	0	0		0	0	0	0	0	0	0	0	0	0	0	0	0	18	1	46	20	21	28	135	51	120
92	0	72	155	50	20.81	0		0	1	0	256	S1	1	2.8	0	1	0	0		0	0	0	0	0	0	0	0	0	0	0	0	0	118	1.1	53	33	28	21	58	66	38
93	1	67	173	62	20.72	1	1.63333	1	1	1	222	N	0	3.7	0	3	1	2	TALG	0	0	0.3	0	1	0	0	0	0	0	0	1	0	154	0.7	78	21	16	18	125	30	99
94	1	48	178	76	23.99	1	1.63333	0	0	0	342	S3	3	3.2	0	0	0	0		0	0	0	0	0	0	0	0	0	0	0	0	0	211	0.8	48	19	18	16	63	63	112
95	1	49	167	74	26.53	1	4.9	0	0	0	316	S3	3	3.2	0	2	0	2	TALG	0	0	0.6	0	1	0	0	0	0	0	0	1	0	162	0.9	64	35	62	31	183	48	93
96	1	40	176.9	70.6	22.56	1	1.63333	0	0	0	161	N	0	75	4	0	0	0	*식도정맥류	0	0	0	0	0	0	0	0	0	0	0	0	0	121	2.6	90	86	30	489	53	41	69
97	1	59	170	66.9	23.15	0		0	0	0	193	N	0	3.5	0	1	0	1	TALG	0	0	1	1	1	0	1	1	0	1	0	0	0	168	1.2	38	14	13	15	48	64	96
98	1	52	182	88.7	26.78	1	1.63333	1	1	0	199	N	0	3.2	0	4	1	2	TALG	0	0	0.3	0	1	0	0	0	0	0	0	1	0	222	0.6	89	22	30	57	285	41	124
99	0	39	172	70	23.66	1	1.63333	0	0	0	267	S2	2	4.2	0	1	0	0		0	0	0	0	0	0	0	0	0	0	0	0	0	158	0.5	55	20	14	18	197	43	76
100	1	55	168	55	19.49	1	1.63333	1	0	0	214	N	0	6.1	0	0	0	0		0	0	0	0	0	0	0	0	0	0	0	0	1	205	0.9	61	16	22	15	50	73	110
101	1	70	166.2	64.3	23.28	1	1.63333	0	0	0	219	N	0	3.1	0	1	0	1	TALG	0	0	0.8	0	1	0	0	0	0	0	0	1	0	169	1.3	62	21	11	36	111	53	73
102	0	42	155	48.1	20.02	0		0	0	0	238	S1	1	6.9	0	0	0	0		0	0	0	0	0	0	0	0	0	0	0	0	0	153	0.4	37	17	14	12	132	45	82
103	1	58	169	64	22.41	0		1	0	0	217	N	0	3.4	0	2	0	2	TALG	0	0	0.6	0	1	0	0	0	0	0	0	1	0	209	1.2	94	25	10	27	105	95	93
104	0	48	152	56	24.24	1	1.63333	0	0	0	235	N	0	4.4	0	3	1	3	TALG	0	0	1	1	1	1	1	1	0	1	0	0	0	237	0.8	62	22	14	11	81	73	148
105	0	60	162	62	23.62	0		0	1	0	280	S2	2	2.5	0	3	1	3	TALG	0	0	0.7	0	1	1	1	0	0	0	0	0	0	145	0.4	106	16	20	11	242	37	60
106	1	68	164.2	66.2	24.55	1	0.816667	0	0	0	308	S3	3	4	0	2	0	2	TALG	0	0	1.2	1	1	0	1	1	0	1	0	0	0	219	0.7	35	27	34	22	74	45	157
107	1	70	168	72	25.51	0		0	0	0	203	N	0	3.9	0	1	0	0		0	0	0	0	0	0	0	0	0	0	0	0	1	175	1.3	52	20	17	19	84	41	117
108	1	71	175	68	22.2	0		0	0	0	174	N	0	3.4	0	2	0	1	TALG	0	0	0.8	0	1	0	0	0	0	0	0	1	0	205	0.8	69	24	20	34	86	47	141
109	0	63	157	52	21.1	0		0	0	0	197	N	0	2.4	0	1	0	1	TALG	0	0	1.2	1	1	0	1	1	0	1	0	0	0	242	0.6	78	24	20	15	96	76	147
110	1	63	174	82	27.08	0		0	0	0	250	S1	1	3.3	0	0	0	0		0	0	0	0	0	0	0	0	0	0	0	0	0	202	0.9	68	27	40	22	101	44	138
111	1	60	170	88	30.45	1	0.816667	0	1	0	372	S3	3	8.1	2	9	1	6	TALG	0	0	1.2	1	1	1	1	1	0	1	0	0	0	160	0.7	60	67	122	50	205	34	85
112	0	45	150	60	26.67	0		0	0	0	197	N	0	3.6	0	0	0	0		0	0	0	0	0	0	0	0	0	0	0	0	0	176	1	45	23	19	43	166	56	87
113	0	53	160	67	26.17	0		0	0	0	322	S3	3	4.4	0	3	1	2	TALG	0	0	0.8	0	1	0	0	0	0	0	0	1	1	188	1	64	31	42	NA	326	38	85
114	1	56	174	96	31.71	0		1	0	0	299	S3	3	4.4	0	4	1	2	TALG	0	0	1	1	1	0	1	1	0	1	0	0	0	NA	NA	NA	NA	NA	NA	NA	NA	NA
115	1	71	164.2	70.6	26.19	1	0.816667	1	1	0	217	N	0	3.5	0	3	1	2	TVALG	1	0	2	1	1	0	1	1	0	1	0	0	0	163	0.6	71	25	25	54	131	77	60
116	0	64	163	80	30.11	0		0	1	0	278	S2	2	2.5	0	1	0	0		0	0	0	0	0	0	0	0	0	0	0	0	0	205	0.9	79	16	14	19	102	47	138
117	0	63	154	66	27.83	0		0	1	0	311	S3	3	4	0	0	0	0		0	0	0	0	0	0	0	0	0	0	0	0	0	166	0.8	55	25	23	21	196	36	91
118	1	57	161	60	23.15	1	1.63333	0	1	0	219	N	0	3.1	0	1	0	1	TALG	0	0	0.5	0	1	0	0	0	0	0	0	1	1	160	1	72	33	46	63	190	50	72
119	1	39	178	74	23.36	0		0	0	0	233	N	0	3.4	0	1	0	0		0	0	0	0	0	0	0	0	0	0	0	0	0	191	1.5	46	18	12	15	80	79	96
120	0	53	155	56.3	23.43	1	0.816667	1	0	0	212	N	0	2.9		2	0	2	TALG	0	0	1.5	1	1	0	1	1	0	1	0	0	0	213	0.5	80	26	21	54	147	71	113
121	0	64	152	63	27.27	0		0	1	1	342	S3	3	5.4	0	4	1	2	TALG	0	0	1.3	1	1	0	1	1	0	1	0	0	0	112	1.1	67	38	26	142	152	53	85
122	1	46	175.7	95.1	30.81	1	3.26667	1	0	0	327	S3	3	5.6	0	3	1	2	TALG	0	0	1.2	1	1	0	1	1	0	1	0	0	0	184	0.9	84	27	33	33	190	32	114
123	1	67	182	90.8	27.41	0		1	0	1	347	S3	3	7.5	2	5	1	3	TALG	0	0	0.7	0	1	1	1	0	0	0	0	0	0	213	0.6	68	28	47	40	200	49	124
124	1	42	169	63	22.06	0		1	0	0	302	S3	3	4.4	0	0	0	0		0	0	0	0	0	0	0	0	0	0	0	0	0	149	0.8	67	22	20	16	61	40	97
125	0	51	164	61	22.68	0		0	0	0	265	S2	2	3.4	0	2	0	2	TALG	0	0	0.8	0	1	0	0	0	0	0	0	1	0	188	0.4	72	32	50	17	153	63	94
126	0	65	161	50	19.29	0		0	0	1	212	N	0	3.4	0	1	0	1	TALG	0	0	0.3	0	1	0	0	0	0	0	0	1	0	126	0.5	55	25	22	14	41	68	45
127	0	58	160.3	58	22.57	0		0	0	0	247	S1	1	2.7	0	0	0	0		0	0	0	0	0	0	0	0	0	0	0	0	0	168	0.5	40	14	14	17	158	35	101
128	0	66	165	66	24.24	0		0	0	0	244	S1	1	7	0	1	0	0		0	0	0	0	0	0	0	0	0	0	0	0	0	167	0.7	73	24	21	12	79	65	86
129	1	44	172	89	30.08	0		0	0	0	221	N	0	3.1	0	1	0	1	TALG	0	0	0.3	0	1	0	0	0	0	0	0	1	0	220	1	38	19	18	22	158	51	137
130	1	71	170	60	20.76	0		1	1	0	295	S3	3	4	0	4	1	4	TALG	0	0	0.7	0	1	1	1	0	0	0	0	0	0	159	0.7	76	20	24	39	118	36	99
131	0	65	152.3	55.6	23.97	0		0	1	0	310	S3	3	4.3	0	2	0	1	TALG	0	0	0.6	0	1	0	0	0	0	0	0	1	0	213	1	66	22	21	15	76	50	148
132	1	40	173	75	25.06	1	1.63333	0	0	0	101	N	0	3.2	0	2	0	0		0	0	0	0	0	0	0	0	0	0	0	0	0	271	1.6	51	32	52	12	212	43	186
133	1	60	168	80	28.34	1	4.9	1	1	1	260	S2	2	4.6	0	2	0	0		0	0	0	0	0	0	0	0	0	0	0	0	0	168	1	69	21	22	54	294	71	78
134	1	55	162	64	24.39	1	1.63333	1	0	0	210	N	0	3.8	0	0	0	0		0	0	0	0	0	0	0	0	0	0	0	0	0	140	1.1	41	25	34	22	214	58	66
135	1	64	156	66	27.12	0		0	0	0	285	S2	2	3.4	0	0	0	0		0	0	0	0	0	0	0	0	0	0	0	0	0	204	1.5	73	25	24	11	124	73	120
136	0	71	175.7	83.5	27.05	1	1.63333	1	1	0	189	N	0	3.4	0	8	1	5	TALG	0	0	0.5	0	1	1	1	0	0	0	0	0	0	167	0.7	63	20	19	54	97	52	96
137	1	52	153	64	27.34	0		0	0	0	221	N	0	3.4	0	0	0	0		0	0	0	0	0	0	0	0	0	0	0	0	0	214	1	91	17	12	10	152	40	144
138	1	44	163	82.5	31.1	0		0	0	0	276	S2	2	3.3	0	0	0	0		0	0	0	0	0	0	0	0	0	0	0	0	0	173	1	52	22	25	26	101	61	92
139	1	53	158	57	22.83	0		0	0	0	154	N	0	5.8	0	1	0	0		0	0	0	0	0	0	0	0	0	0	0	0	0	223	1.3	79	25	28	55	247	85	89
140	1	62	180	74	23.15	0		0	0	0	198	N	0	4.4	0	1	0	1	TALG	0	0	0.4	0	1	0	0	0	0	0	0	1	0	189	0.3	109	22	18	NA	NA	NA	NA
